# Supplementary material for: Inherited myogenic abilities in muscle precursor cells defined by the mitochondrial complex I-encoding protein
Source: Cell Death Dis. 2023 Oct 19;14(10):689. doi: 10.1038/s41419-023-06192-2 (PMC10587152; doi:10.1038/s41419-023-06192-2)
Supplement: Supplementary file 4 — Supplementary Table 1 [file 41419_2023_6192_MOESM4_ESM.xlsx]

## Sheet: Sheet1
Primer Sequences
Gene	Forward	Reverse
Ndufs8	TTGCCTGCAAACTCTGTGAG	CTCCACAATGGCATCAACAG
Pax7	GACTCCGGATGTGGAGAAAA	TCCCGAACTTGATTCTGAGC
MyoD1	GCTCTGATGGCATGATGGAT	GTGGAGATGCGCTCCACTAT
PGC-1a	GTGTAGCGACCAATCGGAAA	GTGCATCAAATGAGGGCAAT
Nrf1	TCGGACATCCTCAACTCCAC	CTGAGTTTCCGAAGCAAACG
Tfam	CACCCAGATGCAAAACTTTCAG	CCCATCAGCTGACTTGGAGT
Myh7 (type I)	ATGCTGACAGATCGGGAGAA	GGTTGGCTTGGATGATTTGA
Myh1 (type IIA)	TGACAACTCGTCTCGCTTTG	AAGTGACCCGGGACTTCTCT
Myh2 (type IID/X)	TGGAGGACCAAATCATCAGC	CAGAAGCCAGTTTCCCTGTG
Myh4 (type IIB)	GGCACCCTTGAGGATCAAAT	GCTATCAATGTCCGCAGAGG
GAPDH	CCATCACCATCTTCCAGGAG	GTGGTTCACACCCATCACAA
